# Supplementary material for: Tim-3 downregulation by Toxoplasma gondii infection contributes to decidual dendritic cell dysfunction
Source: Parasit Vectors. 2022 Oct 27;15:393. doi: 10.1186/s13071-022-05506-1 (PMC9615254; doi:10.1186/s13071-022-05506-1)
Supplement: Supplementary file 1 — Additional file 1: Table S1. Antibodies (catalogue no., vendor, clone, fluorochrome, concentration) used in this study. [file 13071_2022_5506_MOESM1_ESM.xlsx]

## Sheet: Sheet1
FC Antibody（mouse）
Antibody	Cat.No	fluorescein	Con	Clone	Brand
anti-mouse CD11c	553801	FITC	0.5mg/ml	HL3	BD,USA
anti-mouse CD8α	561109	PerCP/Cy5.5	0.2mg/ml	53-87	BD,USA
anti-mouse Tim-3	119723	BV421	0.2mg/ml	RMT3-23	Biolegend,USA
anti-mouse CD86	105007	PE	0.2mg/ml	GI-1	Biolegend,USA
anti-mouse CD80	104708	PE	0.2 mg/ml	16-10A1	Biolegend,USA
anti-mouse MHC-Ⅱ	107607	PE	0.2mg/ml	M5/114.152	Biolegend,USA
anti-mouse IL-10	561060	PE	0.2mg/ml	JES5-16E3	BD,USA
anti-mouse IL-12	562038	PE	0.2mg/ml	C15.6	BD,USA
anti-mouse IDO	50-9473-80	APC	0.2mg/ml	Mido-48	eBioscience,USA
anti-mouse TNF-α	12-7321-81	PE	0.2mg/ml	MP6-XT22	eBioscience,USA
FC Antibody（human）
Antibody	Cat.No	fluorescein	Con	Clone	Brand
anti-human Tim-3	17-3109-42	APC		F38-2E2	Bioscience,USA
anti-human Lineage	22-7778-72	FITC		RPA-2.10, OKT3, 61D3, CB16, HIB19, TULY56, HIR2	Bioscience,USA
anti-human HLA-DR	318322	PerCP/Cy5.5		HCD56	Biolegend,USA
anti-human CD86	374209	PE/CY7		BU63	Biolegend,USA
anti-human IL-10	501419	PE/CY7		JES3-9D7	Biolegend,USA
anti-human IDO	12-9477-42	PE		eyedio	eBioscience,USA
Western Blot Antibody
Antibody	Cat.No	Con	Clone	Brand
anti-Tim-3 antibody	bs-7363R	1mg/ml		Bioss,CHINA
anti-GAPDH antibody	10494-1-AP	0.6mg/ml		proteintech,CHINA
anti-p-STAT3 antibody	9145			CST,USA
anti-STAT3 antibody	10253-2-AP			proteintech,CHINA
anti-p-SRC antibody	6943			CST,USA
anti-SRC antibody	11097-1-AP			proteintech,CHINA
anti-IL-12 antibody	ab131156			Abcam,the UK
anti-IL-10 antibody	ab133575		EPR1114	Abcam,the UK
RSC inhibitor	S1021			Selleck,USA
STAT3 inhibitor	HY-13818			MCE,USA
Human Myeloid DC Enrichment Kit	19061			Stemcell,Canada
Tim-3-neutralized antibody	16-5949-32	1mg/ml	H74	eBioscience,USA
Mouse IgG1 kappa Isotype Control	16-4714-85	1 mg/mL	P3.6.2.8.1	eBioscience,USA
